# Supplementary material for: A New Basal Caniform (Mammalia: Carnivora) from the Middle Eocene of North America and Remarks on the Phylogeny of Early Carnivorans
Source: PLoS One. 2011 Sep 14;6(9):e24146. doi: 10.1371/journal.pone.0024146 (PMC3173397; doi:10.1371/journal.pone.0024146)
Supplement: Appendix S3 — Nexus file for the program Mesquite [144] containing the character matrix for the cladistic analysis, most-parsimonious trees for the full set of 50 OTUs (labeled as MPT50-1 through MPT50-132) and the subset consisting of 33 OTUs (labeled as MPT33-1 through MPT33-32), and the strict consensus for each set of taxa (labeled Consensus50 and Consensus33, respectively). For the full set of 50 OTUs, only the trees with Leptictis dakotensis as the primary outgroup taxon are shown; as noted in the Results, the choice of either Thinocyon sp. or Hyaenodon horridus as the primary outgroup taxon does not affect the topology of non-viverravid carnivoramorphans. The character numbers of Wesley-Hunt and Flynn [7] are denoted with the prefix “whf.” The parsimony reconstruction of ancestral character states can be viewed in the Tree Window of Mesquite. (NEX) [file pone.0024146.s003.nex]

#NEXUS
[written Thu Aug 11 17:47:13 PDT 2011 by Mesquite  version 2.72 (build 528) at Susumu-PC/128.32.118.166]

BEGIN TAXA;
	TITLE Taxa;
	DIMENSIONS NTAX=50;
	TAXLABELS
		Lepticitis_dakotensis Ailurus_fulgens Amphicticeps_shackelfordi Broiliana_nobilis Canis_latrans Civettictis_spp Daphoenus Dawsonicyon_isami Didymictis_vancleveae Dinictis_felina Echinosorex_gymnura Erinaceus_concolor Felis_composite Gulo_gulo Herpestes_spp Herpestides_antiquus Hesperocyon_gregarious Hoplophoneus_sp Hyaenid Hyaenodon_horridus Lycophocyon_hutchisoni Mephitis_spp Miacis_sylvestris Miacis_cognitus Miacis_gracilis Miacis_parvivorus Miacis_uintensis Mustelavus_priscus Nandinia_binotata Oodectes_herpestoides Otariidae Otarocyon_macdonaldi Palaeoprionodon_lamandini Plesictis_genettoides Proailurus_lemanensis Procyon_lotor Pseudobassaris_riggsi Pteronarctos_goedertae Quercygale_angustidens Stenogale_julieni Tapocyon_robustus Thinocyon_sp Ursus_sp Viverravus_acutus Viverravus_gracilis Viverravus_minutus Viverravus_politus Vulpavus_ovatus Vulpavus_profectus Zodiolestes_daimonelixensis 
	;

END;


BEGIN CHARACTERS;
	TITLE  Character_Matrix;
	DIMENSIONS  NCHAR=98;
	FORMAT DATATYPE = STANDARD GAP = - MISSING = ? SYMBOLS = "  0 1 2 3";
	CHARSTATELABELS 
		1 whf1, 2 whf2, 3 whf3, 4 whf4, 5 whf5, 6 whf6, 7 whf7, 8 whf8, 9 whf9, 10 whf10, 11 whf11, 12 whf12, 13 whf13, 14 whf14, 15 whf15, 16 whf16, 17 whf17, 18 whf18, 19 whf19, 20 whf20, 21 whf21, 22 whf22, 23 whf23, 24 whf24, 25 whf25, 26 whf26, 27 whf27, 28 whf28, 29 whf29, 30 whf30, 31 whf31, 32 whf32, 33 whf33, 34 whf34, 35 whf35, 36 whf36, 37 whf37, 38 whf38, 39 whf39, 40 whf40, 41 whf41, 42 whf42, 43 whf44, 44 whf45, 45 whf46, 46 whf47, 47 whf48, 48 whf49, 49 whf50, 50 whf51, 51 whf52, 52 whf53, 53 whf54, 54 whf55, 55 whf56, 56 whf57, 57 whf58, 58 whf59, 59 whf60, 60 whf61, 61 whf62, 62 whf63, 63 whf64, 64 whf65, 65 whf66, 66 whf67, 67 whf68, 68 whf69, 69 whf70, 70 whf71, 71 whf72, 72 whf73, 73 whf74, 74 whf75, 75 whf76, 76 whf77, 77 whf78, 78 whf79, 79 whf80, 80 whf81, 81 whf82, 82 whf83, 83 whf84, 84 whf85, 85 whf86, 86 whf87, 87 whf88, 88 whf89, 89 whf90, 90 whf91, 91 whf92, 92 whf93, 93 whf94, 94 whf95, 95 whf96, 96 whf97, 97 whf98, 98 whf99 ; 
	MATRIX
	Lepticitis_dakotensis        11??100110001010000?100000000001000000010?0000?000000?000001?0000000000?????000?0000000???0?0?????
	Ailurus_fulgens              301201?10000120010121?0121030101120001112102010310011100021010001111000000000110110011111010100001
	Amphicticeps_shackelfordi    2??1???1000002??10?210?2210301011200?1111010011201011011?1?0?100??????0??????0?010001?0???????????
	Broiliana_nobilis            ??1211?1100012??102?1??22203010112000111111001011001101122?0??0??210000?????000000000?1???????????
	Canis_latrans                100111110000101110121?2021030101120101112011011120011011010010001010010000110000100011010010100001
	Civettictis_spp              201?02110201232100021?0012221101220100120111001101011101010000001310110000100000100010100010111001
	Daphoenus                    ?00110?11000120110021010?10100211101101010100101210010112110?000??00000?????000000001001?010?????1
	Dawsonicyon_isami            ?011???0??00????????????0???????????????101001102100121101??????0???????????00001000110??00?0?????
	Didymictis_vancleveae        ????0??1100002000?0?1000000?001001101000011000110101110100????000000??0?????0?0010?0101??0000????1
	Dinictis_felina              1010121011010101000?1?00?10211?10210?010011110120221111101??00001010010?????0?001011101?00101????1
	Echinosorex_gymnura          11120?21100002000002100000010001000000011100010110000000210100000000000?????00110100010??0000?????
	Erinaceus_concolor           010100110000100010011000000000011010000210000102100000002101?0000010000?????01100110110??1100?????
	Felis_composite              200001000201012101221?001202010121110013011110?201211111030000001310110001200100101110100011111001
	Gulo_gulo                    201101111000000110221?0221030101120101111111110201211011211010001211000000110001100010110010100011
	Herpestes_spp                100002101201232100021?00222201012201?2130110000202111101011000001211110000100010100010100010111011
	Herpestides_antiquus         201002000201131100021001121211012211001221110012011111?10??0?0001210110?????00101000101??0???????1
	Hesperocyon_gregarious       101111?11000121110021011210301011200011120110111200110111100?0001010010?????00001000100??0?00????1
	Hoplophoneus_sp              1?1112101001010100011?10?10211110210?01?0011101202211111????00001010010?????0?001011101?00101????1
	Hyaenid                      2000021002?1232110021?00122201012211?0130111000201111101010000001311110001200000100110100010111011
	Hyaenodon_horridus           00?00000??0001000???0??00?0?????3000?0?00???0002000100100?00000000000000000000?0000000000000000000
	Lycophocyon_hutchisoni       100011?100000?01100210112103010011000?1110110110210012110100?00???0???0??????0001000100???????????
	Mephitis_spp                 10121211101002001?221?02210301011101?1112111010201211001211010001211000000010101101010110010100011
	Miacis_sylvestris            ??001??00?001101011210110001010101000010101100110100101121????00?000??0?????00001000100??0?0?????1
	Miacis_cognitus              10100??1??00131110021010210101001100101020100111210010112?00?000?000??0?????0000100010???0?0?????1
	Miacis_gracilis              1?10??0000001111011?1?11000101010100001010110111010010111?????00?000??0?????00001000100??0?0?????1
	Miacis_parvivorus            ?011??????0013??0101100000010100000?0010101001100100101121????00?000??0?????00001000100??0?0?????1
	Miacis_uintensis             1??0???0000011?111121?110001010001000?11?0100?1???0?1011?1????0?00?0??0????????010?01?0??0??0?????
	Mustelavus_priscus           ???1?????0??13??100?10?1210301011?01011?111101110111101121?0??0???1000???????00010001?0???????????
	Nandinia_binotata            20100210010113010002100011120101120000120111000201111011010000001300000000100000100010100010111001
	Oodectes_herpestoides        101110000000100011021001000101000000001000000010010010002100?0000000??0?????00001000100??0?00????1
	Otariidae                    2012022113?113010?021?002?0??1111200??211?????????011???21011211111100111???100???0?0?110110100101
	Otarocyon_macdonaldi         101111100000101110021?212203010112010111201001112001121101????????????????????????????????????????
	Palaeoprionodon_lamandini    20101211?1012311000111001212110121000012??????????1112?1?1?0?000?300??0?????00001001101??0???????1
	Plesictis_genettoides        ??10?1?11000130111221??2210301?11200011?101001120121121121?0??00?211000?????00001000101???????????
	Proailurus_lemanensis        ?01002??01011311000211001222110122110013011110120121111111?0?000?300??0?????00001001101??0???????1
	Procyon_lotor                201201111000000110221?0221030101120001112102010310011100221010001211000000110000110010111010100001
	Pseudobassaris_riggsi        101111?100001301100210?1210301011200011?11100112010110112??0?000?210000??????00000????????????????
	Pteronarctos_goedertae       201?0221100112011?021??02?0?0?111101?101??110?12011110110100?2?1111100101???1000100?101??1101????1
	Quercygale_angustidens       1001120000001001?1011011010101000000001010110010011112110100?0000000??0?????00000000101???????????
	Stenogale_julieni            2?10020101??1311000211001222110122100013011110120121111121?0?000?300??0?????00001001101??0???????1
	Tapocyon_robustus            101001?00000100101121010010101000001001?201100110210101101?0????0000??0?????00001000100??0?0?????1
	Thinocyon_sp                 0?00??000000000100?10000000000000000000000000000000100100000000000000000000000?0000000000000000000
	Ursus_sp                     300201110000121000121?10210301211200?1111002010200011000211110001111000100000000010011011110100101
	Viverravus_acutus            ??0001?11010000000?2101000000000?100100101100000010111011000100?0000000?????00001000101??0??0?????
	Viverravus_gracilis          ????0??10010000100??1?0000000000010010010110010202011101?0?0??000000??0?????0?001000101??0?0?????1
	Viverravus_minutus           ??0101?1??10?000000210000000000021001001011001020?011?01?0?0??000000??0?????0?001000101??0?0?????1
	Viverravus_politus           ?10101?110100000?00210000000000001000001011000?001011101?00??000?000??0?????00001000101??0?0?????1
	Vulpavus_ovatus              11111100000010001101100101010100?000001111000101010012002?0??0000000??0?????00001000100??0000????1
	Vulpavus_profectus           11101??1000010010110010000010100000010101000011111001200210??0000000??0?????00001000110??0000????1
	Zodiolestes_daimonelixensis  10?101010000110110221012210301111200011120110112011110112101?0001210000?????00001000111??01?0????1

;

END;
BEGIN TREES;
	Title 'Trees from "all taxa.nex"';
	LINK Taxa = Taxa;
	TRANSLATE
		1 Lepticitis_dakotensis,
		2 Ailurus_fulgens,
		3 Amphicticeps_shackelfordi,
		4 Broiliana_nobilis,
		5 Canis_latrans,
		6 Civettictis_spp,
		7 Daphoenus,
		8 Dawsonicyon_isami,
		9 Didymictis_vancleveae,
		10 Dinictis_felina,
		11 Echinosorex_gymnura,
		12 Erinaceus_concolor,
		13 Felis_composite,
		14 Gulo_gulo,
		15 Herpestes_spp,
		16 Herpestides_antiquus,
		17 Hesperocyon_gregarious,
		18 Hoplophoneus_sp,
		19 Hyaenid,
		20 Hyaenodon_horridus,
		21 Lycophocyon_hutchisoni,
		22 Mephitis_spp,
		23 Miacis_sylvestris,
		24 Miacis_cognitus,
		25 Miacis_gracilis,
		26 Miacis_parvivorus,
		27 Miacis_uintensis,
		28 Mustelavus_priscus,
		29 Nandinia_binotata,
		30 Oodectes_herpestoides,
		31 Otariidae,
		32 Otarocyon_macdonaldi,
		33 Palaeoprionodon_lamandini,
		34 Plesictis_genettoides,
		35 Proailurus_lemanensis,
		36 Procyon_lotor,
		37 Pseudobassaris_riggsi,
		38 Pteronarctos_goedertae,
		39 Quercygale_angustidens,
		40 Stenogale_julieni,
		41 Tapocyon_robustus,
		42 Thinocyon_sp,
		43 Ursus_sp,
		44 Viverravus_acutus,
		45 Viverravus_gracilis,
		46 Viverravus_minutus,
		47 Viverravus_politus,
		48 Vulpavus_ovatus,
		49 Vulpavus_profectus,
		50 Zodiolestes_daimonelixensis;
	TREE 'MPT50-1' = (1,((((30,(48,(49,(26,(8,(39,(41,((((21,(((3,(50,((34,((4,(36,(2,43))),(14,22))),(31,38)))),(28,37)),(17,(5,32)))),(7,24)),((29,((16,(6,(15,(13,19)))),(33,(35,40)))),(10,18))),(27,(23,25)))))))))),(9,(44,(47,(45,46))))),(20,42)),(11,12)));
	TREE 'MPT50-2' = (1,((((30,((26,(8,(39,(41,((((21,(((3,(50,((34,((4,(36,(2,43))),(14,22))),(31,38)))),(28,37)),(17,(5,32)))),(7,24)),((29,((16,(6,(15,(13,19)))),(33,(35,40)))),(10,18))),(27,(23,25))))))),(48,49))),(9,(44,(47,(45,46))))),(20,42)),(11,12)));
	TREE 'MPT50-3' = (1,((((30,(48,(49,(26,(8,(39,(41,((((21,(((50,(3,((34,((4,(36,(2,43))),(14,22))),(31,38)))),(28,37)),(17,(5,32)))),(7,24)),((29,((16,(6,(15,(13,19)))),(33,(35,40)))),(10,18))),(27,(23,25)))))))))),(9,(44,(47,(45,46))))),(20,42)),(11,12)));
	TREE 'MPT50-4' = (1,((((30,((26,(8,(39,(41,((((21,(((50,(3,((34,((4,(36,(2,43))),(14,22))),(31,38)))),(28,37)),(17,(5,32)))),(7,24)),((29,((16,(6,(15,(13,19)))),(33,(35,40)))),(10,18))),(27,(23,25))))))),(48,49))),(9,(44,(47,(45,46))))),(20,42)),(11,12)));
	TREE 'MPT50-5' = (1,((((30,(48,(49,(26,(8,(39,(41,((((21,(((50,((((4,(36,(2,43))),(14,22)),(31,38)),(3,34))),(28,37)),(17,(5,32)))),(7,24)),((29,((16,(6,(15,(13,19)))),(33,(35,40)))),(10,18))),(27,(23,25)))))))))),(9,(44,(47,(45,46))))),(20,42)),(11,12)));
	TREE 'MPT50-6' = (1,((((30,((26,(8,(39,(41,((((21,(((50,((((4,(36,(2,43))),(14,22)),(31,38)),(3,34))),(28,37)),(17,(5,32)))),(7,24)),((29,((16,(6,(15,(13,19)))),(33,(35,40)))),(10,18))),(27,(23,25))))))),(48,49))),(9,(44,(47,(45,46))))),(20,42)),(11,12)));
	TREE 'MPT50-7' = (1,((((30,((26,(((8,((21,((3,(37,(28,(50,((34,((4,(36,(2,43))),(14,22))),((29,((16,(6,(15,19))),(33,((13,(10,18)),(35,40))))),(31,38))))))),(17,(5,32)))),(7,24))),(39,41)),(27,(23,25)))),(48,49))),(9,((44,47),(45,46)))),(20,42)),(11,12)));
	TREE 'MPT50-8' = (1,((((30,((26,((8,((21,((3,(37,(28,(50,((34,((4,(36,(2,43))),(14,22))),((29,((16,(6,(15,19))),(33,((13,(10,18)),(35,40))))),(31,38))))))),(17,(5,32)))),(7,24))),(39,(41,(27,(23,25)))))),(48,49))),(9,((44,47),(45,46)))),(20,42)),(11,12)));
	TREE 'MPT50-9' = (1,((((30,((26,(((8,((21,((3,(37,(28,(50,((34,((4,(36,(2,43))),(14,22))),((29,((16,(6,(15,(13,19)))),(33,((10,18),(35,40))))),(31,38))))))),(17,(5,32)))),(7,24))),(39,41)),(27,(23,25)))),(48,49))),(9,((44,47),(45,46)))),(20,42)),(11,12)));
	TREE 'MPT50-10' = (1,((((30,((26,(((8,((21,((3,(37,(28,(50,((34,((4,(36,(2,43))),(14,22))),((29,((16,(6,(15,19))),((13,(10,18)),(33,(35,40))))),(31,38))))))),(17,(5,32)))),(7,24))),(39,41)),(27,(23,25)))),(48,49))),(9,((44,47),(45,46)))),(20,42)),(11,12)));
	TREE 'MPT50-11' = (1,((((30,(48,(49,(26,(((8,((21,((3,(37,(28,(50,((34,((4,(36,(2,43))),(14,22))),((29,((16,(6,(15,19))),(33,((13,(10,18)),(35,40))))),(31,38))))))),(17,(5,32)))),(7,24))),(39,41)),(27,(23,25))))))),(9,((44,47),(45,46)))),(20,42)),(11,12)));
	TREE 'MPT50-12' = (1,((((30,((26,((((21,((3,(37,(28,(50,((34,((4,(36,(2,43))),(14,22))),((29,((16,(6,(15,19))),(33,((13,(10,18)),(35,40))))),(31,38))))))),(17,(5,32)))),(7,24)),(27,(23,25))),(8,(39,41)))),(48,49))),(9,((44,47),(45,46)))),(20,42)),(11,12)));
	TREE 'MPT50-13' = (1,((((30,((26,(((27,((21,((3,(37,(28,(50,((34,((4,(36,(2,43))),(14,22))),((29,((16,(6,(15,19))),(33,((13,(10,18)),(35,40))))),(31,38))))))),(17,(5,32)))),(7,24))),(23,25)),(8,(39,41)))),(48,49))),(9,((44,47),(45,46)))),(20,42)),(11,12)));
	TREE 'MPT50-14' = (1,((((30,((26,((8,((21,((3,(37,(28,(50,((34,((4,(36,(2,43))),(14,22))),((29,((16,(6,(15,(13,19)))),(33,((10,18),(35,40))))),(31,38))))))),(17,(5,32)))),(7,24))),(39,(41,(27,(23,25)))))),(48,49))),(9,((44,47),(45,46)))),(20,42)),(11,12)));
	TREE 'MPT50-15' = (1,((((30,((26,((8,((21,((3,(37,(28,(50,((34,((4,(36,(2,43))),(14,22))),((29,((16,(6,(15,19))),((13,(10,18)),(33,(35,40))))),(31,38))))))),(17,(5,32)))),(7,24))),(39,(41,(27,(23,25)))))),(48,49))),(9,((44,47),(45,46)))),(20,42)),(11,12)));
	TREE 'MPT50-16' = (1,((((30,((26,(8,(39,(((21,((3,(37,(28,(50,((34,((4,(36,(2,43))),(14,22))),((29,((16,(6,(15,19))),(33,((13,(10,18)),(35,40))))),(31,38))))))),(17,(5,32)))),(7,24)),(41,(27,(23,25))))))),(48,49))),(9,((44,47),(45,46)))),(20,42)),(11,12)));
	TREE 'MPT50-17' = (1,((((30,((26,(8,(39,(41,(((21,((3,(37,(28,(50,((34,((4,(36,(2,43))),(14,22))),((29,((16,(6,(15,19))),(33,((13,(10,18)),(35,40))))),(31,38))))))),(17,(5,32)))),(7,24)),(27,(23,25))))))),(48,49))),(9,((44,47),(45,46)))),(20,42)),(11,12)));
	TREE 'MPT50-18' = (1,((((30,((26,(8,(39,(41,((27,((21,((3,(37,(28,(50,((34,((4,(36,(2,43))),(14,22))),((29,((16,(6,(15,19))),(33,((13,(10,18)),(35,40))))),(31,38))))))),(17,(5,32)))),(7,24))),(23,25)))))),(48,49))),(9,((44,47),(45,46)))),(20,42)),(11,12)));
	TREE 'MPT50-19' = (1,((((30,((26,(8,(39,(41,(27,(23,(25,((21,((3,(37,(28,(50,((34,((4,(36,(2,43))),(14,22))),((29,((16,(6,(15,19))),(33,((13,(10,18)),(35,40))))),(31,38))))))),(17,(5,32)))),(7,24))))))))),(48,49))),(9,((44,47),(45,46)))),(20,42)),(11,12)));
	TREE 'MPT50-20' = (1,((((30,((26,(((8,((21,((3,(37,(28,(50,((34,((4,(36,(2,43))),(14,22))),((29,((16,(6,(15,(13,19)))),((10,18),(33,(35,40))))),(31,38))))))),(17,(5,32)))),(7,24))),(39,41)),(27,(23,25)))),(48,49))),(9,((44,47),(45,46)))),(20,42)),(11,12)));
	TREE 'MPT50-21' = (1,((((30,((26,(((8,((21,((3,(37,(28,(50,((34,((4,(36,(2,43))),(14,22))),((29,((16,(6,(15,(13,19)))),((33,(10,18)),(35,40)))),(31,38))))))),(17,(5,32)))),(7,24))),(39,41)),(27,(23,25)))),(48,49))),(9,((44,47),(45,46)))),(20,42)),(11,12)));
	TREE 'MPT50-22' = (1,((((30,(48,(49,(26,(((8,((21,((3,(37,(28,(50,((34,((4,(36,(2,43))),(14,22))),((29,((16,(6,(15,(13,19)))),(33,((10,18),(35,40))))),(31,38))))))),(17,(5,32)))),(7,24))),(39,41)),(27,(23,25))))))),(9,((44,47),(45,46)))),(20,42)),(11,12)));
	TREE 'MPT50-23' = (1,((((30,((26,((((21,((3,(37,(28,(50,((34,((4,(36,(2,43))),(14,22))),((29,((16,(6,(15,(13,19)))),(33,((10,18),(35,40))))),(31,38))))))),(17,(5,32)))),(7,24)),(27,(23,25))),(8,(39,41)))),(48,49))),(9,((44,47),(45,46)))),(20,42)),(11,12)));
	TREE 'MPT50-24' = (1,((((30,((26,(((27,((21,((3,(37,(28,(50,((34,((4,(36,(2,43))),(14,22))),((29,((16,(6,(15,(13,19)))),(33,((10,18),(35,40))))),(31,38))))))),(17,(5,32)))),(7,24))),(23,25)),(8,(39,41)))),(48,49))),(9,((44,47),(45,46)))),(20,42)),(11,12)));
	TREE 'MPT50-25' = (1,((((30,((26,(((8,((21,((3,(37,(28,(50,((34,((4,(36,(2,43))),(14,22))),(((29,((16,(6,(15,(13,19)))),(33,(35,40)))),(10,18)),(31,38))))))),(17,(5,32)))),(7,24))),(39,41)),(27,(23,25)))),(48,49))),(9,((44,47),(45,46)))),(20,42)),(11,12)));
	TREE 'MPT50-26' = (1,((((30,((26,(((8,((21,((3,(37,(28,(50,((34,((4,(36,(2,43))),(14,22))),((29,(((16,(6,(15,(13,19)))),(33,(35,40))),(10,18))),(31,38))))))),(17,(5,32)))),(7,24))),(39,41)),(27,(23,25)))),(48,49))),(9,((44,47),(45,46)))),(20,42)),(11,12)));
	TREE 'MPT50-27' = (1,((((30,(48,(49,(26,(((8,((21,((3,(37,(28,(50,((34,((4,(36,(2,43))),(14,22))),((29,((16,(6,(15,19))),((13,(10,18)),(33,(35,40))))),(31,38))))))),(17,(5,32)))),(7,24))),(39,41)),(27,(23,25))))))),(9,((44,47),(45,46)))),(20,42)),(11,12)));
	TREE 'MPT50-28' = (1,((((30,((26,((((21,((3,(37,(28,(50,((34,((4,(36,(2,43))),(14,22))),((29,((16,(6,(15,19))),((13,(10,18)),(33,(35,40))))),(31,38))))))),(17,(5,32)))),(7,24)),(27,(23,25))),(8,(39,41)))),(48,49))),(9,((44,47),(45,46)))),(20,42)),(11,12)));
	TREE 'MPT50-29' = (1,((((30,((26,(((27,((21,((3,(37,(28,(50,((34,((4,(36,(2,43))),(14,22))),((29,((16,(6,(15,19))),((13,(10,18)),(33,(35,40))))),(31,38))))))),(17,(5,32)))),(7,24))),(23,25)),(8,(39,41)))),(48,49))),(9,((44,47),(45,46)))),(20,42)),(11,12)));
	TREE 'MPT50-30' = (1,((((30,((26,((41,(((21,((3,(37,(28,(50,((34,((4,(36,(2,43))),(14,22))),((29,((16,(6,(15,19))),(33,((13,(10,18)),(35,40))))),(31,38))))))),(17,(5,32)))),(7,24)),(27,(23,25)))),(8,39))),(48,49))),(9,((44,47),(45,46)))),(20,42)),(11,12)));
	TREE 'MPT50-31' = (1,((((30,((26,((((21,((3,(37,(28,(50,((34,((4,(36,(2,43))),(14,22))),((29,((16,(6,(15,19))),(33,((13,(10,18)),(35,40))))),(31,38))))))),(17,(5,32)))),(7,24)),(41,(27,(23,25)))),(8,39))),(48,49))),(9,((44,47),(45,46)))),(20,42)),(11,12)));
	TREE 'MPT50-32' = (1,((((30,((26,(8,(39,(41,(23,(25,(27,((21,((3,(37,(28,(50,((34,((4,(36,(2,43))),(14,22))),((29,((16,(6,(15,19))),(33,((13,(10,18)),(35,40))))),(31,38))))))),(17,(5,32)))),(7,24))))))))),(48,49))),(9,((44,47),(45,46)))),(20,42)),(11,12)));
	TREE 'MPT50-33' = (1,((((30,((26,((41,((27,((21,((3,(37,(28,(50,((34,((4,(36,(2,43))),(14,22))),((29,((16,(6,(15,19))),(33,((13,(10,18)),(35,40))))),(31,38))))))),(17,(5,32)))),(7,24))),(23,25))),(8,39))),(48,49))),(9,((44,47),(45,46)))),(20,42)),(11,12)));
	TREE 'MPT50-34' = (1,((((30,((26,((8,((21,((3,(37,(28,(50,((34,((4,(36,(2,43))),(14,22))),((29,((16,(6,(15,(13,19)))),((10,18),(33,(35,40))))),(31,38))))))),(17,(5,32)))),(7,24))),(39,(41,(27,(23,25)))))),(48,49))),(9,((44,47),(45,46)))),(20,42)),(11,12)));
	TREE 'MPT50-35' = (1,((((30,((26,((8,((21,((3,(37,(28,(50,((34,((4,(36,(2,43))),(14,22))),((29,((16,(6,(15,(13,19)))),((33,(10,18)),(35,40)))),(31,38))))))),(17,(5,32)))),(7,24))),(39,(41,(27,(23,25)))))),(48,49))),(9,((44,47),(45,46)))),(20,42)),(11,12)));
	TREE 'MPT50-36' = (1,((((30,((26,(8,(39,(((21,((3,(37,(28,(50,((34,((4,(36,(2,43))),(14,22))),((29,((16,(6,(15,(13,19)))),(33,((10,18),(35,40))))),(31,38))))))),(17,(5,32)))),(7,24)),(41,(27,(23,25))))))),(48,49))),(9,((44,47),(45,46)))),(20,42)),(11,12)));
	TREE 'MPT50-37' = (1,((((30,(48,(49,(26,(8,(39,(41,(23,(25,(27,((21,((3,(37,(28,(50,((34,((4,(36,(2,43))),(14,22))),((29,((16,(6,(15,19))),((13,(10,18)),(33,(35,40))))),(31,38))))))),(17,(5,32)))),(7,24)))))))))))),(9,((44,47),(45,46)))),(20,42)),(11,12)));
	TREE 'MPT50-38' = (1,((((30,(48,(49,(26,(8,(39,(41,(23,(25,(27,((21,((3,(37,(28,(50,((34,((4,(36,(2,43))),(14,22))),((29,((16,(6,(15,19))),(33,((13,(10,18)),(35,40))))),(31,38))))))),(17,(5,32)))),(7,24)))))))))))),(9,((44,47),(45,46)))),(20,42)),(11,12)));
	TREE 'MPT50-39' = (1,((((30,(48,(49,(26,(8,(39,(41,(23,(25,(27,((21,((3,(37,(28,(50,((34,((4,(36,(2,43))),(14,22))),((29,((16,(6,(15,(13,19)))),((10,18),(33,(35,40))))),(31,38))))))),(17,(5,32)))),(7,24)))))))))))),(9,((44,47),(45,46)))),(20,42)),(11,12)));
	TREE 'MPT50-40' = (1,((((30,(48,(49,(26,(8,(39,(41,((27,((21,((3,(37,(28,(50,((34,((4,(36,(2,43))),(14,22))),((29,((16,(6,(15,19))),((13,(10,18)),(33,(35,40))))),(31,38))))))),(17,(5,32)))),(7,24))),(23,25))))))))),(9,((44,47),(45,46)))),(20,42)),(11,12)));
	TREE 'MPT50-41' = (1,((((30,(48,(49,(26,(8,(39,(41,(27,(23,(25,((21,((3,(37,(28,(50,((34,((4,(36,(2,43))),(14,22))),((29,((16,(6,(15,19))),((13,(10,18)),(33,(35,40))))),(31,38))))))),(17,(5,32)))),(7,24)))))))))))),(9,((44,47),(45,46)))),(20,42)),(11,12)));
	TREE 'MPT50-42' = (1,((((30,((26,(8,(39,(41,(23,(25,(27,((21,((3,(37,(28,(50,((34,((4,(36,(2,43))),(14,22))),((29,((16,(6,(15,19))),((13,(10,18)),(33,(35,40))))),(31,38))))))),(17,(5,32)))),(7,24))))))))),(48,49))),(9,((44,47),(45,46)))),(20,42)),(11,12)));
	TREE 'MPT50-43' = (1,((((30,(48,(49,(26,(8,(39,(41,(23,(25,(27,((21,((3,(37,(28,(50,((34,((4,(36,(2,43))),(14,22))),((29,((16,(6,(15,(13,19)))),(33,((10,18),(35,40))))),(31,38))))))),(17,(5,32)))),(7,24)))))))))))),(9,((44,47),(45,46)))),(20,42)),(11,12)));
	TREE 'MPT50-44' = (1,((((30,(48,(49,(26,(8,(39,(41,((27,((21,((3,(37,(28,(50,((34,((4,(36,(2,43))),(14,22))),((29,((16,(6,(15,19))),(33,((13,(10,18)),(35,40))))),(31,38))))))),(17,(5,32)))),(7,24))),(23,25))))))))),(9,((44,47),(45,46)))),(20,42)),(11,12)));
	TREE 'MPT50-45' = (1,((((30,(48,(49,(26,(8,(39,(41,(27,(23,(25,((21,((3,(37,(28,(50,((34,((4,(36,(2,43))),(14,22))),((29,((16,(6,(15,19))),(33,((13,(10,18)),(35,40))))),(31,38))))))),(17,(5,32)))),(7,24)))))))))))),(9,((44,47),(45,46)))),(20,42)),(11,12)));
	TREE 'MPT50-46' = (1,((((30,(48,(49,(26,(8,(39,(41,((27,((21,((3,(37,(28,(50,((34,((4,(36,(2,43))),(14,22))),((29,((16,(6,(15,(13,19)))),((10,18),(33,(35,40))))),(31,38))))))),(17,(5,32)))),(7,24))),(23,25))))))))),(9,((44,47),(45,46)))),(20,42)),(11,12)));
	TREE 'MPT50-47' = (1,((((30,(48,(49,(26,(8,(39,(41,(27,(23,(25,((21,((3,(37,(28,(50,((34,((4,(36,(2,43))),(14,22))),((29,((16,(6,(15,(13,19)))),((10,18),(33,(35,40))))),(31,38))))))),(17,(5,32)))),(7,24)))))))))))),(9,((44,47),(45,46)))),(20,42)),(11,12)));
	TREE 'MPT50-48' = (1,((((30,((26,(8,(39,(41,(23,(25,(27,((21,((3,(37,(28,(50,((34,((4,(36,(2,43))),(14,22))),((29,((16,(6,(15,(13,19)))),((10,18),(33,(35,40))))),(31,38))))))),(17,(5,32)))),(7,24))))))))),(48,49))),(9,((44,47),(45,46)))),(20,42)),(11,12)));
	TREE 'MPT50-49' = (1,((((30,(48,(49,(26,(8,(39,(41,(23,(25,(27,((21,((3,(37,(28,(50,((34,((4,(36,(2,43))),(14,22))),((29,(((16,(6,(15,(13,19)))),(33,(35,40))),(10,18))),(31,38))))))),(17,(5,32)))),(7,24)))))))))))),(9,((44,47),(45,46)))),(20,42)),(11,12)));
	TREE 'MPT50-50' = (1,((((30,(48,(49,(26,(8,(39,(41,(23,(25,(27,((21,((3,(37,(28,(50,((34,((4,(36,(2,43))),(14,22))),(((29,((16,(6,(15,(13,19)))),(33,(35,40)))),(10,18)),(31,38))))))),(17,(5,32)))),(7,24)))))))))))),(9,((44,47),(45,46)))),(20,42)),(11,12)));
	TREE 'MPT50-51' = (1,((((30,(48,(49,(26,(8,(39,(41,(23,(25,(27,((21,((3,(37,(28,(50,((34,((4,(36,(2,43))),(14,22))),((29,((16,(6,(15,(13,19)))),((33,(10,18)),(35,40)))),(31,38))))))),(17,(5,32)))),(7,24)))))))))))),(9,((44,47),(45,46)))),(20,42)),(11,12)));
	TREE 'MPT50-52' = (1,((((30,((26,(8,(39,(41,((27,((21,((3,(37,(28,(50,((34,((4,(36,(2,43))),(14,22))),((29,((16,(6,(15,19))),((13,(10,18)),(33,(35,40))))),(31,38))))))),(17,(5,32)))),(7,24))),(23,25)))))),(48,49))),(9,((44,47),(45,46)))),(20,42)),(11,12)));
	TREE 'MPT50-53' = (1,((((30,(48,(49,(26,(8,(39,(((21,((3,(37,(28,(50,((34,((4,(36,(2,43))),(14,22))),((29,((16,(6,(15,19))),((13,(10,18)),(33,(35,40))))),(31,38))))))),(17,(5,32)))),(7,24)),(41,(27,(23,25)))))))))),(9,((44,47),(45,46)))),(20,42)),(11,12)));
	TREE 'MPT50-54' = (1,((((30,(48,(49,(26,(8,(39,(41,(((21,((3,(37,(28,(50,((34,((4,(36,(2,43))),(14,22))),((29,((16,(6,(15,19))),((13,(10,18)),(33,(35,40))))),(31,38))))))),(17,(5,32)))),(7,24)),(27,(23,25)))))))))),(9,((44,47),(45,46)))),(20,42)),(11,12)));
	TREE 'MPT50-55' = (1,((((30,((26,(8,(39,(41,(27,(23,(25,((21,((3,(37,(28,(50,((34,((4,(36,(2,43))),(14,22))),((29,((16,(6,(15,19))),((13,(10,18)),(33,(35,40))))),(31,38))))))),(17,(5,32)))),(7,24))))))))),(48,49))),(9,((44,47),(45,46)))),(20,42)),(11,12)));
	TREE 'MPT50-56' = (1,((((30,(48,(49,(26,(8,(39,(41,((27,((21,((3,(37,(28,(50,((34,((4,(36,(2,43))),(14,22))),((29,((16,(6,(15,(13,19)))),(33,((10,18),(35,40))))),(31,38))))))),(17,(5,32)))),(7,24))),(23,25))))))))),(9,((44,47),(45,46)))),(20,42)),(11,12)));
	TREE 'MPT50-57' = (1,((((30,(48,(49,(26,(8,(39,(41,(27,(23,(25,((21,((3,(37,(28,(50,((34,((4,(36,(2,43))),(14,22))),((29,((16,(6,(15,(13,19)))),(33,((10,18),(35,40))))),(31,38))))))),(17,(5,32)))),(7,24)))))))))))),(9,((44,47),(45,46)))),(20,42)),(11,12)));
	TREE 'MPT50-58' = (1,((((30,((26,(8,(39,(41,(23,(25,(27,((21,((3,(37,(28,(50,((34,((4,(36,(2,43))),(14,22))),((29,((16,(6,(15,(13,19)))),(33,((10,18),(35,40))))),(31,38))))))),(17,(5,32)))),(7,24))))))))),(48,49))),(9,((44,47),(45,46)))),(20,42)),(11,12)));
	TREE 'MPT50-59' = (1,((((30,(48,(49,(26,(8,(39,(((21,((3,(37,(28,(50,((34,((4,(36,(2,43))),(14,22))),((29,((16,(6,(15,19))),(33,((13,(10,18)),(35,40))))),(31,38))))))),(17,(5,32)))),(7,24)),(41,(27,(23,25)))))))))),(9,((44,47),(45,46)))),(20,42)),(11,12)));
	TREE 'MPT50-60' = (1,((((30,(48,(49,(26,(8,(39,(41,(((21,((3,(37,(28,(50,((34,((4,(36,(2,43))),(14,22))),((29,((16,(6,(15,19))),(33,((13,(10,18)),(35,40))))),(31,38))))))),(17,(5,32)))),(7,24)),(27,(23,25)))))))))),(9,((44,47),(45,46)))),(20,42)),(11,12)));
	TREE 'MPT50-61' = (1,((((30,((26,(8,(39,(41,((27,((21,((3,(37,(28,(50,((34,((4,(36,(2,43))),(14,22))),((29,((16,(6,(15,(13,19)))),((10,18),(33,(35,40))))),(31,38))))))),(17,(5,32)))),(7,24))),(23,25)))))),(48,49))),(9,((44,47),(45,46)))),(20,42)),(11,12)));
	TREE 'MPT50-62' = (1,((((30,(48,(49,(26,(8,(39,(((21,((3,(37,(28,(50,((34,((4,(36,(2,43))),(14,22))),((29,((16,(6,(15,(13,19)))),((10,18),(33,(35,40))))),(31,38))))))),(17,(5,32)))),(7,24)),(41,(27,(23,25)))))))))),(9,((44,47),(45,46)))),(20,42)),(11,12)));
	TREE 'MPT50-63' = (1,((((30,(48,(49,(26,(8,(39,(41,(((21,((3,(37,(28,(50,((34,((4,(36,(2,43))),(14,22))),((29,((16,(6,(15,(13,19)))),((10,18),(33,(35,40))))),(31,38))))))),(17,(5,32)))),(7,24)),(27,(23,25)))))))))),(9,((44,47),(45,46)))),(20,42)),(11,12)));
	TREE 'MPT50-64' = (1,((((30,(48,(49,(26,(8,(39,(41,((27,((21,((3,(37,(28,(50,((34,((4,(36,(2,43))),(14,22))),((29,(((16,(6,(15,(13,19)))),(33,(35,40))),(10,18))),(31,38))))))),(17,(5,32)))),(7,24))),(23,25))))))))),(9,((44,47),(45,46)))),(20,42)),(11,12)));
	TREE 'MPT50-65' = (1,((((30,(48,(49,(26,(8,(39,(41,((27,((21,((3,(37,(28,(50,((34,((4,(36,(2,43))),(14,22))),(((29,((16,(6,(15,(13,19)))),(33,(35,40)))),(10,18)),(31,38))))))),(17,(5,32)))),(7,24))),(23,25))))))))),(9,((44,47),(45,46)))),(20,42)),(11,12)));
	TREE 'MPT50-66' = (1,((((30,(48,(49,(26,(8,(39,(41,((27,((21,((3,(37,(28,(50,((34,((4,(36,(2,43))),(14,22))),((29,((16,(6,(15,(13,19)))),((33,(10,18)),(35,40)))),(31,38))))))),(17,(5,32)))),(7,24))),(23,25))))))))),(9,((44,47),(45,46)))),(20,42)),(11,12)));
	TREE 'MPT50-67' = (1,((((30,((26,((((21,((3,(37,(28,(50,((34,((4,(36,(2,43))),(14,22))),((29,(((16,(6,(15,(13,19)))),(33,(35,40))),(10,18))),(31,38))))))),(17,(5,32)))),(7,24)),(27,(23,25))),(8,(39,41)))),(48,49))),(9,(47,(44,(45,46))))),(20,42)),(11,12)));
	TREE 'MPT50-68' = (1,((((30,((26,((((21,((3,(37,(28,(50,((34,((4,(36,(2,43))),(14,22))),((29,((16,(6,(15,(13,19)))),((10,18),(33,(35,40))))),(31,38))))))),(17,(5,32)))),(7,24)),(27,(23,25))),(8,(39,41)))),(48,49))),(9,(47,(44,(45,46))))),(20,42)),(11,12)));
	TREE 'MPT50-69' = (1,((((30,((26,((((21,((3,(37,(28,(50,((34,((4,(36,(2,43))),(14,22))),(((29,((16,(6,(15,(13,19)))),(33,(35,40)))),(10,18)),(31,38))))))),(17,(5,32)))),(7,24)),(27,(23,25))),(8,(39,41)))),(48,49))),(9,(47,(44,(45,46))))),(20,42)),(11,12)));
	TREE 'MPT50-70' = (1,((((30,((26,((((21,((3,(37,(28,(50,((34,((4,(36,(2,43))),(14,22))),((29,((16,(6,(15,(13,19)))),((33,(10,18)),(35,40)))),(31,38))))))),(17,(5,32)))),(7,24)),(27,(23,25))),(8,(39,41)))),(48,49))),(9,(47,(44,(45,46))))),(20,42)),(11,12)));
	TREE 'MPT50-71' = (1,((((30,((26,(((27,((21,((3,(37,(28,(50,((34,((4,(36,(2,43))),(14,22))),((29,(((16,(6,(15,(13,19)))),(33,(35,40))),(10,18))),(31,38))))))),(17,(5,32)))),(7,24))),(23,25)),(8,(39,41)))),(48,49))),(9,(47,(44,(45,46))))),(20,42)),(11,12)));
	TREE 'MPT50-72' = (1,((((30,((26,((41,(((21,((3,(37,(28,(50,((34,((4,(36,(2,43))),(14,22))),((29,(((16,(6,(15,(13,19)))),(33,(35,40))),(10,18))),(31,38))))))),(17,(5,32)))),(7,24)),(27,(23,25)))),(8,39))),(48,49))),(9,(47,(44,(45,46))))),(20,42)),(11,12)));
	TREE 'MPT50-73' = (1,((((30,((26,((((21,((3,(37,(28,(50,((34,((4,(36,(2,43))),(14,22))),((29,(((16,(6,(15,(13,19)))),(33,(35,40))),(10,18))),(31,38))))))),(17,(5,32)))),(7,24)),(41,(27,(23,25)))),(8,39))),(48,49))),(9,(47,(44,(45,46))))),(20,42)),(11,12)));
	TREE 'MPT50-74' = (1,((((30,((26,(8,(39,(41,(((21,((3,(37,(28,(50,((34,((4,(36,(2,43))),(14,22))),((29,(((16,(6,(15,(13,19)))),(33,(35,40))),(10,18))),(31,38))))))),(17,(5,32)))),(7,24)),(27,(23,25))))))),(48,49))),(9,(47,(44,(45,46))))),(20,42)),(11,12)));
	TREE 'MPT50-75' = (1,((((30,((26,(8,(39,(41,((27,((21,((3,(37,(28,(50,((34,((4,(36,(2,43))),(14,22))),((29,(((16,(6,(15,(13,19)))),(33,(35,40))),(10,18))),(31,38))))))),(17,(5,32)))),(7,24))),(23,25)))))),(48,49))),(9,(47,(44,(45,46))))),(20,42)),(11,12)));
	TREE 'MPT50-76' = (1,((((30,((26,(8,(39,(41,(23,(25,(27,((21,((3,(37,(28,(50,((34,((4,(36,(2,43))),(14,22))),((29,(((16,(6,(15,(13,19)))),(33,(35,40))),(10,18))),(31,38))))))),(17,(5,32)))),(7,24))))))))),(48,49))),(9,(47,(44,(45,46))))),(20,42)),(11,12)));
	TREE 'MPT50-77' = (1,((((30,((26,((41,(((21,((3,(37,(28,(50,((34,((4,(36,(2,43))),(14,22))),((29,((16,(6,(15,(13,19)))),((10,18),(33,(35,40))))),(31,38))))))),(17,(5,32)))),(7,24)),(27,(23,25)))),(8,39))),(48,49))),(9,(47,(44,(45,46))))),(20,42)),(11,12)));
	TREE 'MPT50-78' = (1,((((30,((26,((((21,((3,(37,(28,(50,((34,((4,(36,(2,43))),(14,22))),((29,((16,(6,(15,(13,19)))),((10,18),(33,(35,40))))),(31,38))))))),(17,(5,32)))),(7,24)),(41,(27,(23,25)))),(8,39))),(48,49))),(9,(47,(44,(45,46))))),(20,42)),(11,12)));
	TREE 'MPT50-79' = (1,((((30,((26,(((27,((21,((3,(37,(28,(50,((34,((4,(36,(2,43))),(14,22))),((29,((16,(6,(15,(13,19)))),((10,18),(33,(35,40))))),(31,38))))))),(17,(5,32)))),(7,24))),(23,25)),(8,(39,41)))),(48,49))),(9,(47,(44,(45,46))))),(20,42)),(11,12)));
	TREE 'MPT50-80' = (1,((((30,((26,(8,(39,(41,(((21,((3,(37,(28,(50,((34,((4,(36,(2,43))),(14,22))),((29,((16,(6,(15,(13,19)))),((10,18),(33,(35,40))))),(31,38))))))),(17,(5,32)))),(7,24)),(27,(23,25))))))),(48,49))),(9,(47,(44,(45,46))))),(20,42)),(11,12)));
	TREE 'MPT50-81' = (1,((((30,((26,((41,(((21,((3,(37,(28,(50,((34,((4,(36,(2,43))),(14,22))),(((29,((16,(6,(15,(13,19)))),(33,(35,40)))),(10,18)),(31,38))))))),(17,(5,32)))),(7,24)),(27,(23,25)))),(8,39))),(48,49))),(9,(47,(44,(45,46))))),(20,42)),(11,12)));
	TREE 'MPT50-82' = (1,((((30,((26,((((21,((3,(37,(28,(50,((34,((4,(36,(2,43))),(14,22))),(((29,((16,(6,(15,(13,19)))),(33,(35,40)))),(10,18)),(31,38))))))),(17,(5,32)))),(7,24)),(41,(27,(23,25)))),(8,39))),(48,49))),(9,(47,(44,(45,46))))),(20,42)),(11,12)));
	TREE 'MPT50-83' = (1,((((30,((26,(((27,((21,((3,(37,(28,(50,((34,((4,(36,(2,43))),(14,22))),(((29,((16,(6,(15,(13,19)))),(33,(35,40)))),(10,18)),(31,38))))))),(17,(5,32)))),(7,24))),(23,25)),(8,(39,41)))),(48,49))),(9,(47,(44,(45,46))))),(20,42)),(11,12)));
	TREE 'MPT50-84' = (1,((((30,((26,(8,(39,(41,(((21,((3,(37,(28,(50,((34,((4,(36,(2,43))),(14,22))),(((29,((16,(6,(15,(13,19)))),(33,(35,40)))),(10,18)),(31,38))))))),(17,(5,32)))),(7,24)),(27,(23,25))))))),(48,49))),(9,(47,(44,(45,46))))),(20,42)),(11,12)));
	TREE 'MPT50-85' = (1,((((30,((26,(8,(39,(41,((27,((21,((3,(37,(28,(50,((34,((4,(36,(2,43))),(14,22))),(((29,((16,(6,(15,(13,19)))),(33,(35,40)))),(10,18)),(31,38))))))),(17,(5,32)))),(7,24))),(23,25)))))),(48,49))),(9,(47,(44,(45,46))))),(20,42)),(11,12)));
	TREE 'MPT50-86' = (1,((((30,((26,(8,(39,(41,(23,(25,(27,((21,((3,(37,(28,(50,((34,((4,(36,(2,43))),(14,22))),(((29,((16,(6,(15,(13,19)))),(33,(35,40)))),(10,18)),(31,38))))))),(17,(5,32)))),(7,24))))))))),(48,49))),(9,(47,(44,(45,46))))),(20,42)),(11,12)));
	TREE 'MPT50-87' = (1,((((30,((26,((41,(((21,((3,(37,(28,(50,((34,((4,(36,(2,43))),(14,22))),((29,((16,(6,(15,(13,19)))),((33,(10,18)),(35,40)))),(31,38))))))),(17,(5,32)))),(7,24)),(27,(23,25)))),(8,39))),(48,49))),(9,(47,(44,(45,46))))),(20,42)),(11,12)));
	TREE 'MPT50-88' = (1,((((30,((26,((((21,((3,(37,(28,(50,((34,((4,(36,(2,43))),(14,22))),((29,((16,(6,(15,(13,19)))),((33,(10,18)),(35,40)))),(31,38))))))),(17,(5,32)))),(7,24)),(41,(27,(23,25)))),(8,39))),(48,49))),(9,(47,(44,(45,46))))),(20,42)),(11,12)));
	TREE 'MPT50-89' = (1,((((30,((26,(((27,((21,((3,(37,(28,(50,((34,((4,(36,(2,43))),(14,22))),((29,((16,(6,(15,(13,19)))),((33,(10,18)),(35,40)))),(31,38))))))),(17,(5,32)))),(7,24))),(23,25)),(8,(39,41)))),(48,49))),(9,(47,(44,(45,46))))),(20,42)),(11,12)));
	TREE 'MPT50-90' = (1,((((30,((26,(8,(39,(41,(((21,((3,(37,(28,(50,((34,((4,(36,(2,43))),(14,22))),((29,((16,(6,(15,(13,19)))),((33,(10,18)),(35,40)))),(31,38))))))),(17,(5,32)))),(7,24)),(27,(23,25))))))),(48,49))),(9,(47,(44,(45,46))))),(20,42)),(11,12)));
	TREE 'MPT50-91' = (1,((((30,((26,(8,(39,(41,((27,((21,((3,(37,(28,(50,((34,((4,(36,(2,43))),(14,22))),((29,((16,(6,(15,(13,19)))),((33,(10,18)),(35,40)))),(31,38))))))),(17,(5,32)))),(7,24))),(23,25)))))),(48,49))),(9,(47,(44,(45,46))))),(20,42)),(11,12)));
	TREE 'MPT50-92' = (1,((((30,((26,(8,(39,(41,(23,(25,(27,((21,((3,(37,(28,(50,((34,((4,(36,(2,43))),(14,22))),((29,((16,(6,(15,(13,19)))),((33,(10,18)),(35,40)))),(31,38))))))),(17,(5,32)))),(7,24))))))))),(48,49))),(9,(47,(44,(45,46))))),(20,42)),(11,12)));
	TREE 'MPT50-93' = (1,((((30,((26,((41,((27,((21,((3,(37,(28,(50,((34,((4,(36,(2,43))),(14,22))),((29,(((16,(6,(15,(13,19)))),(33,(35,40))),(10,18))),(31,38))))))),(17,(5,32)))),(7,24))),(23,25))),(8,39))),(48,49))),(9,(47,(44,(45,46))))),(20,42)),(11,12)));
	TREE 'MPT50-94' = (1,((((30,((26,(8,(39,(((21,((3,(37,(28,(50,((34,((4,(36,(2,43))),(14,22))),((29,(((16,(6,(15,(13,19)))),(33,(35,40))),(10,18))),(31,38))))))),(17,(5,32)))),(7,24)),(41,(27,(23,25))))))),(48,49))),(9,(47,(44,(45,46))))),(20,42)),(11,12)));
	TREE 'MPT50-95' = (1,((((30,((26,((41,(((21,((3,(37,(28,(50,((34,((4,(36,(2,43))),(14,22))),((29,((16,(6,(15,(13,19)))),(33,((10,18),(35,40))))),(31,38))))))),(17,(5,32)))),(7,24)),(27,(23,25)))),(8,39))),(48,49))),(9,(47,(44,(45,46))))),(20,42)),(11,12)));
	TREE 'MPT50-96' = (1,((((30,((26,((((21,((3,(37,(28,(50,((34,((4,(36,(2,43))),(14,22))),((29,((16,(6,(15,(13,19)))),(33,((10,18),(35,40))))),(31,38))))))),(17,(5,32)))),(7,24)),(41,(27,(23,25)))),(8,39))),(48,49))),(9,(47,(44,(45,46))))),(20,42)),(11,12)));
	TREE 'MPT50-97' = (1,((((30,((26,(8,(39,(((21,((3,(37,(28,(50,((34,((4,(36,(2,43))),(14,22))),(((29,((16,(6,(15,(13,19)))),(33,(35,40)))),(10,18)),(31,38))))))),(17,(5,32)))),(7,24)),(41,(27,(23,25))))))),(48,49))),(9,((44,47),(45,46)))),(20,42)),(11,12)));
	TREE 'MPT50-98' = (1,((((30,((26,(8,(39,(((21,((3,(37,(28,(50,((34,((4,(36,(2,43))),(14,22))),((29,((16,(6,(15,(13,19)))),((10,18),(33,(35,40))))),(31,38))))))),(17,(5,32)))),(7,24)),(41,(27,(23,25))))))),(48,49))),(9,((44,47),(45,46)))),(20,42)),(11,12)));
	TREE 'MPT50-99' = (1,((((30,((26,(8,(39,(((21,((3,(37,(28,(50,((34,((4,(36,(2,43))),(14,22))),((29,((16,(6,(15,(13,19)))),((33,(10,18)),(35,40)))),(31,38))))))),(17,(5,32)))),(7,24)),(41,(27,(23,25))))))),(48,49))),(9,((44,47),(45,46)))),(20,42)),(11,12)));
	TREE 'MPT50-100' = (1,((((30,(48,(49,(26,(8,(39,(((21,((3,(37,(28,(50,((34,((4,(36,(2,43))),(14,22))),(((29,((16,(6,(15,(13,19)))),(33,(35,40)))),(10,18)),(31,38))))))),(17,(5,32)))),(7,24)),(41,(27,(23,25)))))))))),(9,((44,47),(45,46)))),(20,42)),(11,12)));
	TREE 'MPT50-101' = (1,((((30,((26,((8,((21,((3,(37,(28,(50,((34,((4,(36,(2,43))),(14,22))),(((29,((16,(6,(15,(13,19)))),(33,(35,40)))),(10,18)),(31,38))))))),(17,(5,32)))),(7,24))),(39,(41,(27,(23,25)))))),(48,49))),(9,((44,47),(45,46)))),(20,42)),(11,12)));
	TREE 'MPT50-102' = (1,((((30,((26,(8,(39,(41,(27,(23,(25,((21,((3,(37,(28,(50,((34,((4,(36,(2,43))),(14,22))),(((29,((16,(6,(15,(13,19)))),(33,(35,40)))),(10,18)),(31,38))))))),(17,(5,32)))),(7,24))))))))),(48,49))),(9,((44,47),(45,46)))),(20,42)),(11,12)));
	TREE 'MPT50-103' = (1,((((30,((26,(8,(39,(((21,((3,(37,(28,(50,((34,((4,(36,(2,43))),(14,22))),((29,((16,(6,(15,19))),((13,(10,18)),(33,(35,40))))),(31,38))))))),(17,(5,32)))),(7,24)),(41,(27,(23,25))))))),(48,49))),(9,((44,47),(45,46)))),(20,42)),(11,12)));
	TREE 'MPT50-104' = (1,((((30,((26,(8,(39,(41,(27,(23,(25,((21,((3,(37,(28,(50,((34,((4,(36,(2,43))),(14,22))),((29,((16,(6,(15,(13,19)))),((10,18),(33,(35,40))))),(31,38))))))),(17,(5,32)))),(7,24))))))))),(48,49))),(9,((44,47),(45,46)))),(20,42)),(11,12)));
	TREE 'MPT50-105' = (1,((((30,(48,(49,(26,(8,(39,(((21,((3,(37,(28,(50,((34,((4,(36,(2,43))),(14,22))),((29,((16,(6,(15,(13,19)))),((33,(10,18)),(35,40)))),(31,38))))))),(17,(5,32)))),(7,24)),(41,(27,(23,25)))))))))),(9,((44,47),(45,46)))),(20,42)),(11,12)));
	TREE 'MPT50-106' = (1,((((30,((26,(8,(39,(41,(27,(23,(25,((21,((3,(37,(28,(50,((34,((4,(36,(2,43))),(14,22))),((29,((16,(6,(15,(13,19)))),((33,(10,18)),(35,40)))),(31,38))))))),(17,(5,32)))),(7,24))))))))),(48,49))),(9,((44,47),(45,46)))),(20,42)),(11,12)));
	TREE 'MPT50-107' = (1,((((30,(48,(49,(26,(8,(39,(((21,((3,(37,(28,(50,((34,((4,(36,(2,43))),(14,22))),((29,(((16,(6,(15,(13,19)))),(33,(35,40))),(10,18))),(31,38))))))),(17,(5,32)))),(7,24)),(41,(27,(23,25)))))))))),(9,((44,47),(45,46)))),(20,42)),(11,12)));
	TREE 'MPT50-108' = (1,((((30,(48,(49,(26,(8,(39,(41,(((21,((3,(37,(28,(50,((34,((4,(36,(2,43))),(14,22))),(((29,((16,(6,(15,(13,19)))),(33,(35,40)))),(10,18)),(31,38))))))),(17,(5,32)))),(7,24)),(27,(23,25)))))))))),(9,((44,47),(45,46)))),(20,42)),(11,12)));
	TREE 'MPT50-109' = (1,((((30,(48,(49,(26,(8,(39,(41,(27,(23,(25,((21,((3,(37,(28,(50,((34,((4,(36,(2,43))),(14,22))),(((29,((16,(6,(15,(13,19)))),(33,(35,40)))),(10,18)),(31,38))))))),(17,(5,32)))),(7,24)))))))))))),(9,((44,47),(45,46)))),(20,42)),(11,12)));
	TREE 'MPT50-110' = (1,((((30,(48,(49,(26,(8,(39,(((21,((3,(37,(28,(50,((34,((4,(36,(2,43))),(14,22))),((29,((16,(6,(15,(13,19)))),(33,((10,18),(35,40))))),(31,38))))))),(17,(5,32)))),(7,24)),(41,(27,(23,25)))))))))),(9,((44,47),(45,46)))),(20,42)),(11,12)));
	TREE 'MPT50-111' = (1,((((30,((26,((8,((21,((3,(37,(28,(50,((34,((4,(36,(2,43))),(14,22))),((29,(((16,(6,(15,(13,19)))),(33,(35,40))),(10,18))),(31,38))))))),(17,(5,32)))),(7,24))),(39,(41,(27,(23,25)))))),(48,49))),(9,((44,47),(45,46)))),(20,42)),(11,12)));
	TREE 'MPT50-112' = (1,((((30,((26,(8,(39,(41,(27,(23,(25,((21,((3,(37,(28,(50,((34,((4,(36,(2,43))),(14,22))),((29,(((16,(6,(15,(13,19)))),(33,(35,40))),(10,18))),(31,38))))))),(17,(5,32)))),(7,24))))))))),(48,49))),(9,((44,47),(45,46)))),(20,42)),(11,12)));
	TREE 'MPT50-113' = (1,((((30,((26,(8,(39,(41,(27,(23,(25,((21,((3,(37,(28,(50,((34,((4,(36,(2,43))),(14,22))),((29,((16,(6,(15,(13,19)))),(33,((10,18),(35,40))))),(31,38))))))),(17,(5,32)))),(7,24))))))))),(48,49))),(9,((44,47),(45,46)))),(20,42)),(11,12)));
	TREE 'MPT50-114' = (1,((((30,((26,((((21,((3,(37,(28,(50,((34,((4,(36,(2,43))),(14,22))),((29,((16,(6,(15,19))),((13,(10,18)),(33,(35,40))))),(31,38))))))),(17,(5,32)))),(7,24)),(41,(27,(23,25)))),(8,39))),(48,49))),(9,((44,47),(45,46)))),(20,42)),(11,12)));
	TREE 'MPT50-115' = (1,((((30,((26,(8,(39,(41,(((21,((3,(37,(28,(50,((34,((4,(36,(2,43))),(14,22))),((29,((16,(6,(15,19))),((13,(10,18)),(33,(35,40))))),(31,38))))))),(17,(5,32)))),(7,24)),(27,(23,25))))))),(48,49))),(9,((44,47),(45,46)))),(20,42)),(11,12)));
	TREE 'MPT50-116' = (1,((((30,((26,((41,(((21,((3,(37,(28,(50,((34,((4,(36,(2,43))),(14,22))),((29,((16,(6,(15,19))),((13,(10,18)),(33,(35,40))))),(31,38))))))),(17,(5,32)))),(7,24)),(27,(23,25)))),(8,39))),(48,49))),(9,((44,47),(45,46)))),(20,42)),(11,12)));
	TREE 'MPT50-117' = (1,((((30,(48,(49,(26,(8,(39,(41,(((21,((3,(37,(28,(50,((34,((4,(36,(2,43))),(14,22))),((29,((16,(6,(15,(13,19)))),((33,(10,18)),(35,40)))),(31,38))))))),(17,(5,32)))),(7,24)),(27,(23,25)))))))))),(9,((44,47),(45,46)))),(20,42)),(11,12)));
	TREE 'MPT50-118' = (1,((((30,(48,(49,(26,(8,(39,(41,(27,(23,(25,((21,((3,(37,(28,(50,((34,((4,(36,(2,43))),(14,22))),((29,((16,(6,(15,(13,19)))),((33,(10,18)),(35,40)))),(31,38))))))),(17,(5,32)))),(7,24)))))))))))),(9,((44,47),(45,46)))),(20,42)),(11,12)));
	TREE 'MPT50-119' = (1,((((30,(48,(49,(26,(8,(39,(41,(((21,((3,(37,(28,(50,((34,((4,(36,(2,43))),(14,22))),((29,(((16,(6,(15,(13,19)))),(33,(35,40))),(10,18))),(31,38))))))),(17,(5,32)))),(7,24)),(27,(23,25)))))))))),(9,((44,47),(45,46)))),(20,42)),(11,12)));
	TREE 'MPT50-120' = (1,((((30,(48,(49,(26,(8,(39,(41,(27,(23,(25,((21,((3,(37,(28,(50,((34,((4,(36,(2,43))),(14,22))),((29,(((16,(6,(15,(13,19)))),(33,(35,40))),(10,18))),(31,38))))))),(17,(5,32)))),(7,24)))))))))))),(9,((44,47),(45,46)))),(20,42)),(11,12)));
	TREE 'MPT50-121' = (1,((((30,(48,(49,(26,(8,(39,(41,(((21,((3,(37,(28,(50,((34,((4,(36,(2,43))),(14,22))),((29,((16,(6,(15,(13,19)))),(33,((10,18),(35,40))))),(31,38))))))),(17,(5,32)))),(7,24)),(27,(23,25)))))))))),(9,((44,47),(45,46)))),(20,42)),(11,12)));
	TREE 'MPT50-122' = (1,((((30,((26,(8,(39,(41,(((21,((3,(37,(28,(50,((34,((4,(36,(2,43))),(14,22))),((29,((16,(6,(15,(13,19)))),(33,((10,18),(35,40))))),(31,38))))))),(17,(5,32)))),(7,24)),(27,(23,25))))))),(48,49))),(9,((44,47),(45,46)))),(20,42)),(11,12)));
	TREE 'MPT50-123' = (1,((((30,((26,(8,(39,(41,((27,((21,((3,(37,(28,(50,((34,((4,(36,(2,43))),(14,22))),((29,((16,(6,(15,(13,19)))),(33,((10,18),(35,40))))),(31,38))))))),(17,(5,32)))),(7,24))),(23,25)))))),(48,49))),(9,((44,47),(45,46)))),(20,42)),(11,12)));
	TREE 'MPT50-124' = (1,((((30,((26,((41,((27,((21,((3,(37,(28,(50,((34,((4,(36,(2,43))),(14,22))),((29,((16,(6,(15,19))),((13,(10,18)),(33,(35,40))))),(31,38))))))),(17,(5,32)))),(7,24))),(23,25))),(8,39))),(48,49))),(9,((44,47),(45,46)))),(20,42)),(11,12)));
	TREE 'MPT50-125' = (1,((((30,((26,((41,((27,((21,((3,(37,(28,(50,((34,((4,(36,(2,43))),(14,22))),((29,((16,(6,(15,(13,19)))),(33,((10,18),(35,40))))),(31,38))))))),(17,(5,32)))),(7,24))),(23,25))),(8,39))),(48,49))),(9,((44,47),(45,46)))),(20,42)),(11,12)));
	TREE 'MPT50-126' = (1,((((30,((26,((41,((27,((21,((3,(37,(28,(50,((34,((4,(36,(2,43))),(14,22))),((29,((16,(6,(15,(13,19)))),((10,18),(33,(35,40))))),(31,38))))))),(17,(5,32)))),(7,24))),(23,25))),(8,39))),(48,49))),(9,((44,47),(45,46)))),(20,42)),(11,12)));
	TREE 'MPT50-127' = (1,((((30,(48,(49,(26,(((8,((21,((3,(37,(28,(50,((34,((4,(36,(2,43))),(14,22))),(((29,((16,(6,(15,(13,19)))),(33,(35,40)))),(10,18)),(31,38))))))),(17,(5,32)))),(7,24))),(39,41)),(27,(23,25))))))),(9,(47,(44,(45,46))))),(20,42)),(11,12)));
	TREE 'MPT50-128' = (1,((((30,(48,(49,(26,(((8,((21,((3,(37,(28,(50,((34,((4,(36,(2,43))),(14,22))),((29,(((16,(6,(15,(13,19)))),(33,(35,40))),(10,18))),(31,38))))))),(17,(5,32)))),(7,24))),(39,41)),(27,(23,25))))))),(9,(47,(44,(45,46))))),(20,42)),(11,12)));
	TREE 'MPT50-129' = (1,((((30,(48,(49,(26,(((8,((21,((3,(37,(28,(50,((34,((4,(36,(2,43))),(14,22))),((29,((16,(6,(15,(13,19)))),((10,18),(33,(35,40))))),(31,38))))))),(17,(5,32)))),(7,24))),(39,41)),(27,(23,25))))))),(9,(47,(44,(45,46))))),(20,42)),(11,12)));
	TREE 'MPT50-130' = (1,((((30,(48,(49,(26,(((8,((21,((3,(37,(28,(50,((34,((4,(36,(2,43))),(14,22))),((29,((16,(6,(15,(13,19)))),((33,(10,18)),(35,40)))),(31,38))))))),(17,(5,32)))),(7,24))),(39,41)),(27,(23,25))))))),(9,(47,(44,(45,46))))),(20,42)),(11,12)));
	TREE 'MPT50-131' = (1,((((30,((26,((41,((27,((21,((3,(37,(28,(50,((34,((4,(36,(2,43))),(14,22))),(((29,((16,(6,(15,(13,19)))),(33,(35,40)))),(10,18)),(31,38))))))),(17,(5,32)))),(7,24))),(23,25))),(8,39))),(48,49))),(9,(44,(47,(45,46))))),(20,42)),(11,12)));
	TREE 'MPT50-132' = (1,((((30,((26,((41,((27,((21,((3,(37,(28,(50,((34,((4,(36,(2,43))),(14,22))),((29,((16,(6,(15,(13,19)))),((33,(10,18)),(35,40)))),(31,38))))))),(17,(5,32)))),(7,24))),(23,25))),(8,39))),(48,49))),(9,(44,(47,(45,46))))),(20,42)),(11,12)));
	TREE Consensus50 = (1,((((30,(48,49,(26,(8,23,25,27,39,41,(3,21,28,34,37,50,((4,(36,(2,43))),(14,22)),(17,(5,32)),(6,13,15,16,19,29,33,(10,18),(35,40)),(7,24),(31,38)))))),(9,(44,47,(45,46)))),(20,42)),(11,12)));
	TREE 'MPT33-1' = (1,(((49,((26,(8,(39,(41,((((21,(((3,(4,34)),(28,37)),(17,32))),(7,24)),((10,18),(33,(35,40)))),(27,(23,25))))))),(30,48))),(9,(44,(47,(45,46))))),(20,42)));
	TREE 'MPT33-2' = (1,(((49,((26,(8,(39,(41,((((21,((28,(37,(3,(4,34)))),(17,32))),(7,24)),((10,18),(33,(35,40)))),(27,(23,25))))))),(30,48))),(9,(44,(47,(45,46))))),(20,42)));
	TREE 'MPT33-3' = (1,(((49,((26,(8,(39,((((21,((28,(37,(3,(4,34)))),(17,32))),(7,24)),((10,18),(33,(35,40)))),(41,(27,(23,25))))))),(30,48))),(9,(44,(47,(45,46))))),(20,42)));
	TREE 'MPT33-4' = (1,(((30,((26,(8,(39,((((21,((28,(37,(3,(4,34)))),(17,32))),(7,24)),((10,18),(33,(35,40)))),(41,(27,(23,25))))))),(48,49))),(9,((44,47),(45,46)))),(20,42)));
	TREE 'MPT33-5' = (1,(((30,(48,(49,(26,(8,(39,((((21,((28,(37,(3,(4,34)))),(17,32))),(7,24)),((10,18),(33,(35,40)))),(41,(27,(23,25)))))))))),(9,((44,47),(45,46)))),(20,42)));
	TREE 'MPT33-6' = (1,(((30,((26,(8,(39,(41,((((21,((28,(37,(3,(4,34)))),(17,32))),(7,24)),((10,18),(33,(35,40)))),(27,(23,25))))))),(48,49))),(9,((44,47),(45,46)))),(20,42)));
	TREE 'MPT33-7' = (1,(((30,(48,(49,(26,(8,(39,(41,((((21,((28,(37,(3,(4,34)))),(17,32))),(7,24)),((10,18),(33,(35,40)))),(27,(23,25)))))))))),(9,((44,47),(45,46)))),(20,42)));
	TREE 'MPT33-8' = (1,(((30,((26,(8,(39,(41,((((21,(((3,(4,34)),(28,37)),(17,32))),(7,24)),((10,18),(33,(35,40)))),(27,(23,25))))))),(48,49))),(9,((44,47),(45,46)))),(20,42)));
	TREE 'MPT33-9' = (1,(((30,(48,(49,(26,(8,(39,(41,((((21,(((3,(4,34)),(28,37)),(17,32))),(7,24)),((10,18),(33,(35,40)))),(27,(23,25)))))))))),(9,((44,47),(45,46)))),(20,42)));
	TREE 'MPT33-10' = (1,(((49,((26,(8,((((21,(((3,(4,34)),(28,37)),(17,32))),(7,24)),(27,(23,25))),(41,(39,((10,18),(33,(35,40)))))))),(30,48))),(9,(44,(47,(45,46))))),(20,42)));
	TREE 'MPT33-11' = (1,(((49,((26,(8,(((27,((21,(((3,(4,34)),(28,37)),(17,32))),(7,24))),(23,25)),(41,(39,((10,18),(33,(35,40)))))))),(30,48))),(9,(44,(47,(45,46))))),(20,42)));
	TREE 'MPT33-12' = (1,(((49,((26,(8,((41,((27,((21,(((3,(4,34)),(28,37)),(17,32))),(7,24))),(23,25))),(39,((10,18),(33,(35,40))))))),(30,48))),(9,(44,(47,(45,46))))),(20,42)));
	TREE 'MPT33-13' = (1,(((49,((26,(8,((41,(23,(25,(27,((21,(((3,(4,34)),(28,37)),(17,32))),(7,24)))))),(39,((10,18),(33,(35,40))))))),(30,48))),(9,(44,(47,(45,46))))),(20,42)));
	TREE 'MPT33-14' = (1,(((49,((((((21,(((3,(4,34)),(28,37)),(17,32))),(7,24)),(41,(39,((10,18),(33,(35,40)))))),(27,(23,25))),(8,26)),(30,48))),(9,(44,(47,(45,46))))),(20,42)));
	TREE 'MPT33-15' = (1,((((49,(((((21,(((3,(4,34)),(28,37)),(17,32))),(7,24)),(41,(39,((10,18),(33,(35,40)))))),(27,(23,25))),(8,26))),(30,48)),(9,(44,(47,(45,46))))),(20,42)));
	TREE 'MPT33-16' = (1,(((30,(48,(49,(((((21,(((3,(4,34)),(28,37)),(17,32))),(7,24)),(41,(39,((10,18),(33,(35,40)))))),(27,(23,25))),(8,26))))),(9,(44,(47,(45,46))))),(20,42)));
	TREE 'MPT33-17' = (1,(((30,((((((21,(((3,(4,34)),(28,37)),(17,32))),(7,24)),(41,(39,((10,18),(33,(35,40)))))),(27,(23,25))),(8,26)),(48,49))),(9,(44,(47,(45,46))))),(20,42)));
	TREE 'MPT33-18' = (1,((((49,((((27,((21,(((3,(4,34)),(28,37)),(17,32))),(7,24))),(23,25)),(41,(39,((10,18),(33,(35,40)))))),(8,26))),(30,48)),(9,(44,(47,(45,46))))),(20,42)));
	TREE 'MPT33-19' = (1,((((49,(((((21,(((3,(4,34)),(28,37)),(17,32))),(7,24)),(27,(23,25))),(41,(39,((10,18),(33,(35,40)))))),(8,26))),(30,48)),(9,(44,(47,(45,46))))),(20,42)));
	TREE 'MPT33-20' = (1,(((30,(48,(49,(8,(26,((((21,(((3,(4,34)),(28,37)),(17,32))),(7,24)),(41,(39,((10,18),(33,(35,40)))))),(27,(23,25)))))))),(9,(44,(47,(45,46))))),(20,42)));
	TREE 'MPT33-21' = (1,(((30,(48,(49,((((27,((21,(((3,(4,34)),(28,37)),(17,32))),(7,24))),(23,25)),(41,(39,((10,18),(33,(35,40)))))),(8,26))))),(9,(44,(47,(45,46))))),(20,42)));
	TREE 'MPT33-22' = (1,(((30,(48,(49,(8,(26,((((21,(((3,(4,34)),(28,37)),(17,32))),(7,24)),(27,(23,25))),(41,(39,((10,18),(33,(35,40))))))))))),(9,(44,(47,(45,46))))),(20,42)));
	TREE 'MPT33-23' = (1,(((30,(48,(49,(((((21,(((3,(4,34)),(28,37)),(17,32))),(7,24)),(27,(23,25))),(41,(39,((10,18),(33,(35,40)))))),(8,26))))),(9,(44,(47,(45,46))))),(20,42)));
	TREE 'MPT33-24' = (1,(((30,(((((27,((21,(((3,(4,34)),(28,37)),(17,32))),(7,24))),(23,25)),(41,(39,((10,18),(33,(35,40)))))),(8,26)),(48,49))),(9,(44,(47,(45,46))))),(20,42)));
	TREE 'MPT33-25' = (1,(((30,((26,(8,((((21,(((3,(4,34)),(28,37)),(17,32))),(7,24)),(27,(23,25))),(41,(39,((10,18),(33,(35,40)))))))),(48,49))),(9,(44,(47,(45,46))))),(20,42)));
	TREE 'MPT33-26' = (1,(((30,(48,(49,(8,(26,(((27,((21,(((3,(4,34)),(28,37)),(17,32))),(7,24))),(23,25)),(41,(39,((10,18),(33,(35,40))))))))))),(9,(44,(47,(45,46))))),(20,42)));
	TREE 'MPT33-27' = (1,(((30,(48,(49,(26,(8,((41,((27,((21,(((3,(4,34)),(28,37)),(17,32))),(7,24))),(23,25))),(39,((10,18),(33,(35,40)))))))))),(9,(44,(47,(45,46))))),(20,42)));
	TREE 'MPT33-28' = (1,(((30,((26,(8,((41,((27,((21,(((3,(4,34)),(28,37)),(17,32))),(7,24))),(23,25))),(39,((10,18),(33,(35,40))))))),(48,49))),(9,(44,(47,(45,46))))),(20,42)));
	TREE 'MPT33-29' = (1,(((30,((26,(8,((41,(23,(25,(27,((21,(((3,(4,34)),(28,37)),(17,32))),(7,24)))))),(39,((10,18),(33,(35,40))))))),(48,49))),(9,(44,(47,(45,46))))),(20,42)));
	TREE 'MPT33-30' = (1,(((30,(48,(49,(26,(8,((41,(23,(25,(27,((21,(((3,(4,34)),(28,37)),(17,32))),(7,24)))))),(39,((10,18),(33,(35,40)))))))))),(9,(44,(47,(45,46))))),(20,42)));
	TREE 'MPT33-31' = (1,(((((41,((27,((21,(((3,(4,34)),(28,37)),(17,32))),(7,24))),(23,25))),(39,((10,18),(33,(35,40))))),(8,(26,(30,(48,49))))),(9,(44,(47,(45,46))))),(20,42)));
	TREE 'MPT33-32' = (1,(((((41,(23,(25,(27,((21,(((3,(4,34)),(28,37)),(17,32))),(7,24)))))),(39,((10,18),(33,(35,40))))),(8,(26,(30,(48,49))))),(9,(44,(47,(45,46))))),(20,42)));
	TREE Consensus33 = (1,(((8,26,30,48,49,(23,25,27,39,41,((21,((28,37,(3,(4,34))),(17,32))),(7,24)),((10,18),(33,(35,40))))),(9,(44,47,(45,46)))),(20,42)));

END;


BEGIN ASSUMPTIONS;
	TYPESET * UNTITLED   =  unord:  1 -  39 41 -  98, ord:  40;

END;

BEGIN MESQUITECHARMODELS;
	ProbModelSet * UNTITLED   =  'Mk1 (est.)':  1 -  98;
END;

BEGIN NOTES;

	SU  C = 32 N = selected B = TRUE;

END;

Begin MESQUITE;
		MESQUITESCRIPTVERSION 2;
		TITLE AUTO;
		tell ProjectCoordinator;
		timeSaved 1313110034150;
		getEmployee #mesquite.minimal.ManageTaxa.ManageTaxa;
		tell It;
			setID 0 1682980467863505803;
		endTell;
		getEmployee #mesquite.charMatrices.ManageCharacters.ManageCharacters;
		tell It;
			setID 0 2985903838849601886;
			tell It;
				setSelected  32;
				attachments ;
			endTell;
			checksumv 0 2 4274868573 null  getNumChars 98 numChars 98 getNumTaxa 50 numTaxa 50   short true   bits 15   states 15   sumSquaresStatesOnly 15604.0 sumSquares 15604.0   NumFiles 1 NumMatrices 1;
		endTell;
		getWindow;
		tell It;
			suppress;
			setResourcesState false false 100;
			setPopoutState 400;
			setExplanationSize 0;
			setAnnotationSize 0;
			setFontIncAnnot 0;
			setFontIncExp 0;
			setSize 1223 704;
			setLocation 126 53;
			setFont SanSerif;
			setFontSize 10;
			getToolPalette;
			tell It;
			endTell;
			desuppress;
		endTell;
		getEmployee  #mesquite.trees.BasicTreeWindowCoord.BasicTreeWindowCoord;
		tell It;
			makeTreeWindow #1682980467863505803  #mesquite.trees.BasicTreeWindowMaker.BasicTreeWindowMaker;
			tell It;
				suppressEPCResponse;
				setTreeSource  #mesquite.trees.StoredTrees.StoredTrees;
				tell It;
					setTreeBlock 1;
					toggleUseWeights off;
				endTell;
				setAssignedID 868.1308027896439.1572440519192008446;
				getTreeWindow;
				tell It;
					setExplanationSize 30;
					setAnnotationSize 20;
					setFontIncAnnot 0;
					setFontIncExp 0;
					setSize 1123 637;
					setLocation 126 53;
					setFont SanSerif;
					setFontSize 10;
					getToolPalette;
					tell It;
					endTell;
					setActive;
					getTreeDrawCoordinator #mesquite.trees.BasicTreeDrawCoordinator.BasicTreeDrawCoordinator;
				tell It;
					suppress;
					setTreeDrawer  #mesquite.trees.SquareTree.SquareTree;
					tell It;
						setNodeLocs #mesquite.trees.NodeLocsStandard.NodeLocsStandard;
						tell It;
							branchLengthsToggle off;
							toggleScale on;
							toggleBroadScale off;
							toggleCenter on;
							toggleEven on;
						endTell;
						setEdgeWidth 6;
						orientUp;
						setCornerMode Right_Angle  50;
					endTell;
					setBackground White;
					setBranchColor Black;
					showNodeNumbers off;
					showBranchColors on;
					labelBranchLengths off;
					centerBrLenLabels on;
					showBrLensUnspecified on;
					showBrLenLabelsOnTerminals on;
					setBrLenLabelColor 0 0 255;
					setNumBrLenDecimals 6;
					desuppress;
					getEmployee #mesquite.trees.BasicDrawTaxonNames.BasicDrawTaxonNames;
					tell It;
						setColor Black;
						toggleColorPartition on;
						toggleShadePartition off;
						toggleShowFootnotes on;
						toggleNodeLabels on;
						toggleCenterNodeNames off;
						toggleShowNames on;
						namesAngle ?;
					endTell;
				endTell;
					setTreeNumber 166;
					setDrawingSizeMode 0;
					toggleLegendFloat on;
					scale 0;
					toggleTextOnTree off;
					showWindow;
				endTell;
				desuppressEPCResponse;
				getEmployee #mesquite.trees.ColorBranches.ColorBranches;
				tell It;
					setColor Red;
					removeColor off;
				endTell;
				getEmployee #mesquite.ornamental.BranchNotes.BranchNotes;
				tell It;
					setAlwaysOn off;
				endTell;
				getEmployee #mesquite.ornamental.ColorTreeByPartition.ColorTreeByPartition;
				tell It;
					colorByPartition off;
				endTell;
				getEmployee #mesquite.ornamental.DrawTreeAssocDoubles.DrawTreeAssocDoubles;
				tell It;
					setOn on;
					setDigits 4;
					writeAsPercentage off;
					toggleCentred on;
					toggleHorizontal on;
					setFontSize 10;
					setOffset 0  0;
				endTell;
				getEmployee #mesquite.trees.TreeInfoValues.TreeInfoValues;
				tell It;
					panelOpen false;
				endTell;
			endTell;
		endTell;
		getEmployee  #mesquite.charMatrices.BasicDataWindowCoord.BasicDataWindowCoord;
		tell It;
			showDataWindow #2985903838849601886 #mesquite.charMatrices.BasicDataWindowMaker.BasicDataWindowMaker;
			tell It;
				getWindow;
				tell It;
					setExplanationSize 30;
					setAnnotationSize 20;
					setFontIncAnnot 0;
					setFontIncExp 0;
					setSize 1123 637;
					setLocation 126 53;
					setFont SanSerif;
					setFontSize 10;
					getToolPalette;
					tell It;
					endTell;
					setTool mesquite.charMatrices.BasicDataWindowMaker.BasicDataWindow.arrow;
					colorCells  #mesquite.charMatrices.NoColor.NoColor;
					colorRowNames  #mesquite.charMatrices.TaxonGroupColor.TaxonGroupColor;
					colorColumnNames  #mesquite.charMatrices.CharGroupColor.CharGroupColor;
					colorText  #mesquite.charMatrices.NoColor.NoColor;
					setBackground White;
					toggleShowNames on;
					toggleShowTaxonNames on;
					toggleTight off;
					toggleThinRows off;
					toggleShowChanges on;
					toggleSeparateLines off;
					toggleShowStates on;
					toggleAutoWCharNames on;
					toggleAutoTaxonNames off;
					toggleShowDefaultCharNames off;
					toggleConstrainCW on;
					toggleBirdsEye off;
					toggleAllowAutosize on;
					toggleColorsPanel off;
					toggleDiagonal on;
					setDiagonalHeight 57;
					toggleLinkedScrolling on;
					toggleScrollLinkedTables off;
				endTell;
				getWindow;
				tell It;
					forceAutosize;
				endTell;
				hideWindow;
				getEmployee #mesquite.charMatrices.ColorCells.ColorCells;
				tell It;
					setColor Red;
					removeColor off;
				endTell;
				getEmployee #mesquite.categ.StateNamesStrip.StateNamesStrip;
				tell It;
					showStrip off;
				endTell;
				getEmployee #mesquite.charMatrices.AnnotPanel.AnnotPanel;
				tell It;
					togglePanel off;
				endTell;
				getEmployee #mesquite.charMatrices.CharReferenceStrip.CharReferenceStrip;
				tell It;
					showStrip off;
				endTell;
				getEmployee #mesquite.charMatrices.QuickKeySelector.QuickKeySelector;
				tell It;
					autotabOff;
				endTell;
				getEmployee #mesquite.categ.SmallStateNamesEditor.SmallStateNamesEditor;
				tell It;
					panelOpen true;
				endTell;
			endTell;
		endTell;
		endTell;
end;
